# Supplementary material for: Regulation of Transporters for Organic Cations by High Glucose
Source: Int J Mol Sci. 2023 Sep 13;24(18):14051. doi: 10.3390/ijms241814051 (PMC10531077; doi:10.3390/ijms241814051)
Supplement: Supplementary file 1 [file ijms-24-14051-s001.zip]

Archive with 1 entries (1 files):
- ijms-2564129-supplementary.pdf
